# Supplementary material for: Mechanisms and Contingencies of Stress in University Students: A Systematic Scoping Review of Stress Mediators and Moderators
Source: Behav Sci (Basel). 2026 Feb 7;16(2):235. doi: 10.3390/bs16020235 (PMC12938083; doi:10.3390/bs16020235)
Supplement: Supplementary file 1 [file behavsci-16-00235-s001.zip]

Archive with 1 entries (1 files):
- behavsci-4064056-supplementary.pdf
